# Supplementary material for: Incorporation of Silver into Sulfate Groups Enhances Antimicrobial and Antiviral Effects of Fucoidan
Source: Mar Drugs. 2024 Oct 29;22(11):486. doi: 10.3390/md22110486 (PMC11595838; doi:10.3390/md22110486)
Supplement: Supplementary file 1 [file marinedrugs-22-00486-s001.zip]

Archive with 1 entries (1 files):
- marinedrugs-3239677-supplementary.pdf
